# Supplementary material for: Convergence of immune escape strategies highlights plasticity of SARS-CoV-2 spike
Source: PLoS Pathog. 2023 May 1;19(5):e1011308. doi: 10.1371/journal.ppat.1011308 (PMC10174534; doi:10.1371/journal.ppat.1011308)
Supplement: S1 Text — (XLSX) [file ppat.1011308.s015.xlsx]

## Sheet: Sheet2
Country	Site	Ethics type	Authority Name
Peru	All sites	Central IRB	Comite Nacional Transitorio de Etica en Invest.de los Ensayos Clinicos de la enfermedad COVID-19
Argentina	AR1003, 6, 8, 19, 22	Central Ethics Committee	Comite de Etica Dr Carlos Barclay
Argentina	AR10009	Central Ethics Committee	Comision Conjunta de Investigacion en Salud - CCIS
Argentina	AR10009	Local Ethics Committee	Comitéde ética del Instituto Médico Platense (CEDIMP)
Argentina	T43-AR10011	Local Ethics Committee	Comite de Bioetica de Fundacion Huesped
Argentina	T43-AR10014	Local Ethics Committee	Comite de Etiica en Investigacion Hospital General de Agudos J.M. Ramos Mejia
Argentina	T43-AR10018	Local Ethics Committee	Comité de Ética en Investigación de CEMIC
Argentina	T43-AR10020	Local Ethics Committee	Comité de Ética en Investigación Clínica y Maternidad Suizo Argentina
Argentina	T43-AR10028	Local Ethics Committee	Comite de Etica en Investigacion DIM Clinica Privada
Argentina	T43-AR10028	Local Ethics Committee	Comité de Docencia e Investigación DIM Clínica Privada
Brazil	All sites	Central Ethics Committee	CONEP - Comissão Nacional de Ética em Pesquisa
Brazil	T43-BR10020	Local Ethics Committee	CAPPESq – Comissão de Ética de Análise para Projetos de Pesquisa - HCFMUSP
Brazil	T43-BR10005	Local Ethics Committee	CEP da Faculdade de Medicina de São José do Rio Preto - FAMERP
Brazil	T43-BR10009	Local Ethics Committee	CEP da Faculdade de Medicina do ABC/SP
Brazil	T43-BR10021	Local Ethics Committee	CEP da Fundação Pio XII - Hospital do Câncer de Barretos/SP
Brazil	T43-BR10013	Local Ethics Committee	CEP da Liga Norteriograndense Contra o Câncer
Brazil	T43-BR10017	Local Ethics Committee	CEP da Pontificia Universidade Catolica de Campinas / PUC Campinas
Brazil	T43-BR10034	Local Ethics Committee	CEP da Real Benemérita Associaçao Portuguesa de Beneficência - Hospital São Joaquim
Brazil	T43-BR10018	Local Ethics Committee	CEP da Santa Casa de Misericórdia de Belo Horizonte
Brazil	T43-BR10004	Local Ethics Committee	CEP da Secretaria Municipal De Saúde do Rio de Janeiro – SMS/RJ
Brazil	T43-BR10030	Local Ethics Committee	CEP da Universidade de São Caetano do Sul
Brazil	T43-BR10001	Local Ethics Committee	CEP da Universidade Federal de Minas Gerais
Brazil	T43-BR10014	Local Ethics Committee	CEP do Centro de Referência e Treinamento DST/AIDS
Brazil	T43-BR10003	Local Ethics Committee	CEP do do INI-Ipec/Fiocruz
Brazil	T43-BR10016	Local Ethics Committee	CEP do Grupo Hospitalar Conceição / RS
Brazil	T43-BR10029	Local Ethics Committee	CEP do Hospital das Clínicas da Faculdade de Medicina de Ribeirão Preto/USP
Brazil	T43-BR10022	Local Ethics Committee	CEP do Hospital de Clinicas da Universidade Federal do Parana - HCUFPR / PR
Brazil	T43-BR10008	Local Ethics Committee	CEP do Hospital de Clínicas de Porto Alegre/HCPA
Brazil	T43-BR10010	Local Ethics Committee	CEP do Hospital Geral de Nova Iguaçu
Brazil	T43-BR10035	Local Ethics Committee	CEP do Hospital Municipal São José
Brazil	T43-BR10037	Local Ethics Committee	CEP do Hospital Pró-Cardíaco/RJ
Brazil	T43-BR10024	Local Ethics Committee	CEP do Hospital Sírio Libanês
Brazil	T43-BR10036	Local Ethics Committee	CEP do Hospital Universitário Júlio Muller / MT
Brazil	T43-BR10011	Local Ethics Committee	CEP do Hospital Universitário Professor Edgard Santos - UFBA
Brazil	T43-BR10025	Local Ethics Committee	CEP do Instituto de Cardiologia do Distrito Federal
Brazil	T43-BR10007	Local Ethics Committee	CEP do Instituto de Infectologia Emílio Ribas/SP
Brazil	T43-BR10026	Local Ethics Committee	CEP do Instituto de Saude e Bem Estar da Mulher - ISBEM / SP
